# Supplementary material for: ﻿Review of the millipede genus Malayorthomorpha Mršić, 1996 (Diplopoda, Polydesmida, Paradoxosomatidae), with descriptions of two new species from Thailand and a key to its species
Source: Zookeys. 2022 Aug 16;1118:1–19. doi: 10.3897/zookeys.1118.89593 (PMC9848627; doi:10.3897/zookeys.1118.89593)
Supplement: XML Treatment for Malayorthomorpha [file zookeys.1118.89593-treatment1.xml]

<!DOCTYPE tp:taxon-treatment
  PUBLIC "-//TaxonX//DTD Taxonomic Treatment Publishing DTD v0 20100105//EN" "tax-treatment-NSO.dtd">
<tp:taxon-treatment xmlns:tp="http://www.plazi.org/taxpub"><tp:treatment-meta><kwd-group><label>Taxon classification</label><kwd>
                  <named-content content-type="kingdom">Animalia</named-content>
                </kwd><kwd>
                  <named-content content-type="order">Polydesmida</named-content>
                </kwd><kwd>
                  <named-content content-type="family">Paradoxosomatidae</named-content>
                </kwd></kwd-group><mixed-citation publication-type="journal"><person-group><name><surname>Likhitrakarn</surname><given-names>Natdanai</given-names></name><name><surname>Golovatch</surname><given-names>Sergei I.</given-names></name><name><surname>Sittichaya</surname><given-names>Wisut</given-names></name></person-group><article-title>﻿Review of the millipede genus <italic><tp:taxon-name><tp:taxon-name-part taxon-name-part-type="genus" reg="Malayorthomorpha">Malayorthomorpha</tp:taxon-name-part></tp:taxon-name></italic> Mršić, 1996 (<tp:taxon-name><tp:taxon-name-part taxon-name-part-type="class">Diplopoda</tp:taxon-name-part></tp:taxon-name>, <tp:taxon-name><tp:taxon-name-part taxon-name-part-type="order">Polydesmida</tp:taxon-name-part></tp:taxon-name>, <tp:taxon-name><tp:taxon-name-part taxon-name-part-type="family">Paradoxosomatidae</tp:taxon-name-part></tp:taxon-name>), with descriptions of two new species from Thailand and a key to its species</article-title><source>Zookeys</source><day>16</day><month>08</month><year>2022</year><volume>1118</volume><fpage>1</fpage><lpage>19</lpage><pub-id pub-id-type="doi">10.3897/zookeys.1118.89593</pub-id></mixed-citation></tp:treatment-meta><tp:nomenclature><label>﻿Genus</label><tp:taxon-name>
                <object-id xmlns:xlink="http://www.w3.org/1999/xlink" content-type="arpha" xlink:type="simple">CD7AEBAE-D2F2-54E9-B704-2AB9C3B52C9A</object-id>
                <tp:taxon-name-part taxon-name-part-type="genus" reg="Malayorthomorpha">Malayorthomorpha</tp:taxon-name-part>
              </tp:taxon-name><tp:taxon-authority>Mršić, 1996</tp:taxon-authority><tp:nomenclature-citation-list><tp:nomenclature-citation><tp:taxon-name>
                    <tp:taxon-name-part taxon-name-part-type="genus" reg="Malayorthomorpha">Malayorthomorpha</tp:taxon-name-part>
                  </tp:taxon-name><comment>Mršić, 1996: 139 (D).</comment></tp:nomenclature-citation><tp:nomenclature-citation><tp:taxon-name>
                    <tp:taxon-name-part taxon-name-part-type="genus" reg="Malayorthomorpha">Malayorthomorpha</tp:taxon-name-part>
                  </tp:taxon-name><comment>– <xref ref-type="bibr" rid="B7">Golovatch 1997</xref>: 134 (M, K); <xref ref-type="bibr" rid="B29">Shelley et al. 2000</xref>: 111 (L).</comment></tp:nomenclature-citation></tp:nomenclature-citation-list></tp:nomenclature><tp:treatment-sec sec-type="Amended diagnosis" id="SECID0EXKAE"><title>Amended diagnosis.</title><p>Body medium-sized to large (ca. 24–41 mm long, ca. 1.2–2.7 mm wide), with 20 segments. Paraterga from poorly to rather well developed, without lateral incisions. Transverse metatergal sulcus distinct. Leg relatively long and slender, without modifications. ♂ tarsal brushes absent. Sternal lobe between ♂ coxae 4 present, other sternites unmodified.</p><p>Gonopods rather simple to relatively complex; coxites elongate, subcylindrical, sparsely setose distoventrally, without tubercles; prefemoral (= setose) part of telopodite moderate to relatively large, 1/3–1/2 as long as acropodite; femorite moderately long and stout, slightly curved, devoid of a distinct distolateral sulcus demarcating a postfemoral part; a well-developed lamina medialis and a hypertrophied lamina lateralis of solenophore; the latter subterminally with a long, distally pointed and curved lobe broadened at base and protecting the tip of a curved solenomere. Apex of solenophore subquadrate. Solenomere flagelliform, starting about level to demarcation cingulum between femorite and solenophore, seminal groove running entirely or mostly mesally along an excavate femorite.</p></tp:treatment-sec><tp:treatment-sec sec-type="type species" id="SECID0E4KAE"><title>Type species.</title><p><italic><tp:taxon-name><tp:taxon-name-part taxon-name-part-type="genus" reg="Malayorthomorpha">Malayorthomorpha</tp:taxon-name-part><tp:taxon-name-part taxon-name-part-type="species" reg="siveci">siveci</tp:taxon-name-part></tp:taxon-name></italic> Mršić, 1996, by original designation.</p></tp:treatment-sec><tp:treatment-sec sec-type="Affinities" id="SECID0EOLAE"><title>Affinities.</title><p>As noted earlier (<xref ref-type="bibr" rid="B7">Golovatch 1997</xref>, <xref ref-type="bibr" rid="B8">1998</xref>), the gonopodal conformation of <italic><tp:taxon-name><tp:taxon-name-part taxon-name-part-type="genus" reg="Malayorthomorpha">Malayorthomorpha</tp:taxon-name-part></tp:taxon-name></italic> seems to especially similar to that of <italic><tp:taxon-name><tp:taxon-name-part taxon-name-part-type="genus" reg="Cleptomorpha">Cleptomorpha</tp:taxon-name-part></tp:taxon-name></italic> Golovatch, 1997, a monospecific genus of <tp:taxon-name><tp:taxon-name-part taxon-name-part-type="tribe">Orthomorphini</tp:taxon-name-part></tp:taxon-name> from Sumatra, Indonesia. Yet both genera compared differ clearly in the gonopod femorite showing an indistinct, oblique, mesal fold, a relatively slender solenophore and an apically terminating solenomere in <italic><tp:taxon-name><tp:taxon-name-part taxon-name-part-type="genus" reg="Cleptomorpha">Cleptomorpha</tp:taxon-name-part></tp:taxon-name></italic> compared to the gonopod femorite that is clearly excavated mesally, has a considerably stouter solenophore, and the solenomere termnating mesally about the solenophore midway in <italic><tp:taxon-name><tp:taxon-name-part taxon-name-part-type="genus" reg="Malayorthomorpha">Malayorthomorpha</tp:taxon-name-part></tp:taxon-name></italic> (<xref ref-type="bibr" rid="B7">Golovatch 1997</xref>).</p></tp:treatment-sec><ref-list><ref id="B7"><mixed-citation xmlns:xlink="http://www.w3.org/1999/xlink" xlink:type="simple"><person-group><name name-style="western"><surname>Golovatch</surname><given-names>SI</given-names></name></person-group> (<year>1997</year>) On several new or poorly-known Oriental <tp:taxon-name><tp:taxon-name-part taxon-name-part-type="family">Paradoxosomatidae</tp:taxon-name-part></tp:taxon-name> (<tp:taxon-name><tp:taxon-name-part taxon-name-part-type="class">Diplopoda</tp:taxon-name-part></tp:taxon-name><tp:taxon-name><tp:taxon-name-part taxon-name-part-type="order">Polydesmida</tp:taxon-name-part></tp:taxon-name>), V. <tp:taxon-name><tp:taxon-name-part taxon-name-part-type="phylum">Arthropoda</tp:taxon-name-part></tp:taxon-name> Selecta 5(3/4): 131–141. [for 1996]</mixed-citation></ref><ref id="B29"><mixed-citation xmlns:xlink="http://www.w3.org/1999/xlink" xlink:type="simple"><person-group><name name-style="western"><surname>Shelley</surname><given-names>RM</given-names></name><name name-style="western"><surname>Sierwald</surname><given-names>P</given-names></name><name name-style="western"><surname>Kiser</surname><given-names>SB</given-names></name><name name-style="western"><surname>Golovatch</surname><given-names>SI</given-names></name></person-group> (<year>2000</year>) <source>Nomenclator generum et familiarum Diplopodorum II. A List of the Genus and Family-Group Names in the Class <tp:taxon-name><tp:taxon-name-part taxon-name-part-type="class">Diplopoda</tp:taxon-name-part></tp:taxon-name> from 1958 through 1999.</source><publisher-name>Pensoft</publisher-name>, <publisher-loc>Sofia</publisher-loc>, <size units="page">167 pp</size>.</mixed-citation></ref><ref id="B8"><mixed-citation xmlns:xlink="http://www.w3.org/1999/xlink" xlink:type="simple"><person-group><name name-style="western"><surname>Golovatch</surname><given-names>SI</given-names></name></person-group> (<year>1998</year>) On several new or poorly-known Oriental <tp:taxon-name><tp:taxon-name-part taxon-name-part-type="family">Paradoxosomatidae</tp:taxon-name-part></tp:taxon-name> (<tp:taxon-name><tp:taxon-name-part taxon-name-part-type="class">Diplopoda</tp:taxon-name-part></tp:taxon-name><tp:taxon-name><tp:taxon-name-part taxon-name-part-type="order">Polydesmida</tp:taxon-name-part></tp:taxon-name>), VI. <tp:taxon-name><tp:taxon-name-part taxon-name-part-type="phylum">Arthropoda</tp:taxon-name-part></tp:taxon-name> Selecta 6(3/4): 35–46.</mixed-citation></ref></ref-list></tp:taxon-treatment>
