# Supplementary material for: ﻿Review of the millipede genus Malayorthomorpha Mršić, 1996 (Diplopoda, Polydesmida, Paradoxosomatidae), with descriptions of two new species from Thailand and a key to its species
Source: Zookeys. 2022 Aug 16;1118:1–19. doi: 10.3897/zookeys.1118.89593 (PMC9848627; doi:10.3897/zookeys.1118.89593)
Supplement: XML Treatment for Malayorthomorpha siveci [file zookeys.1118.89593-treatment2.xml]

<!DOCTYPE tp:taxon-treatment
  PUBLIC "-//TaxonX//DTD Taxonomic Treatment Publishing DTD v0 20100105//EN" "tax-treatment-NSO.dtd">
<tp:taxon-treatment xmlns:tp="http://www.plazi.org/taxpub"><tp:treatment-meta><kwd-group><label>Taxon classification</label><kwd>
                <named-content content-type="kingdom">Animalia</named-content>
              </kwd><kwd>
                <named-content content-type="order">Polydesmida</named-content>
              </kwd><kwd>
                <named-content content-type="family">Paradoxosomatidae</named-content>
              </kwd></kwd-group><mixed-citation publication-type="journal"><person-group><name><surname>Likhitrakarn</surname><given-names>Natdanai</given-names></name><name><surname>Golovatch</surname><given-names>Sergei I.</given-names></name><name><surname>Sittichaya</surname><given-names>Wisut</given-names></name></person-group><article-title>﻿Review of the millipede genus <italic><tp:taxon-name><tp:taxon-name-part taxon-name-part-type="genus" reg="Malayorthomorpha">Malayorthomorpha</tp:taxon-name-part></tp:taxon-name></italic> Mršić, 1996 (<tp:taxon-name><tp:taxon-name-part taxon-name-part-type="class">Diplopoda</tp:taxon-name-part></tp:taxon-name>, <tp:taxon-name><tp:taxon-name-part taxon-name-part-type="order">Polydesmida</tp:taxon-name-part></tp:taxon-name>, <tp:taxon-name><tp:taxon-name-part taxon-name-part-type="family">Paradoxosomatidae</tp:taxon-name-part></tp:taxon-name>), with descriptions of two new species from Thailand and a key to its species</article-title><source>Zookeys</source><day>16</day><month>08</month><year>2022</year><volume>1118</volume><fpage>1</fpage><lpage>19</lpage><pub-id pub-id-type="doi">10.3897/zookeys.1118.89593</pub-id></mixed-citation></tp:treatment-meta><tp:nomenclature><label>﻿</label><tp:taxon-name>
              <object-id xmlns:xlink="http://www.w3.org/1999/xlink" content-type="arpha" xlink:type="simple">7C98A142-7D1B-537D-A34B-9149772328D3</object-id>
              <tp:taxon-name-part taxon-name-part-type="genus" reg="Malayorthomorpha">Malayorthomorpha</tp:taxon-name-part>
              <tp:taxon-name-part taxon-name-part-type="species" reg="siveci">siveci</tp:taxon-name-part>
            </tp:taxon-name><tp:taxon-authority>Mršić, 1996</tp:taxon-authority><xref ref-type="fig" rid="F1">Fig. 1</xref><tp:nomenclature-citation-list><tp:nomenclature-citation><tp:taxon-name>
                  <tp:taxon-name-part taxon-name-part-type="genus" reg="Malayorthomorpha">Malayorthomorpha</tp:taxon-name-part>
                  <tp:taxon-name-part taxon-name-part-type="species" reg="siveci">siveci</tp:taxon-name-part>
                </tp:taxon-name><comment>Mršić, 1996: 139 (D).</comment></tp:nomenclature-citation><tp:nomenclature-citation><tp:taxon-name>
                  <tp:taxon-name-part taxon-name-part-type="genus" reg="Malayorthomorpha">Malayorthomorpha</tp:taxon-name-part>
                  <tp:taxon-name-part taxon-name-part-type="species" reg="siveci">siveci</tp:taxon-name-part>
                </tp:taxon-name><comment>– <xref ref-type="bibr" rid="B29">Shelley et al. 2000</xref>: 111 (L).</comment></tp:nomenclature-citation></tp:nomenclature-citation-list></tp:nomenclature><tp:treatment-sec sec-type="remarks" id="SECID0ECVAE"><title>Remark.</title><p>This species was described from Park Belum, <named-content xmlns:xlink="http://www.w3.org/1999/xlink" content-type="dwc:verbatimCoordinates" xlink:type="simple"><named-content content-type="geo-json" specific-use="{&#34;type&#34;:&#34;Point&#34;,&#34;coordinates&#34;:[101.439167,5.501944]}" id="NCID0ELVAE" xlink:type="simple">5°30'7"N, 101°26'21"E</named-content></named-content>, ca. 320–350 m a.s.l., Hulu (Sungani), Perak, Malaysia (<xref ref-type="bibr" rid="B20">Mršić 1996</xref>). Only two male specimens have been obtained, and both have been discovered in a small area. This species is considered endemic to northern Malaysia.</p><fig id="F1" position="float" orientation="portrait"><object-id xmlns:xlink="http://www.w3.org/1999/xlink" content-type="doi" xlink:type="simple">10.3897/zookeys.1118.89593.figure1</object-id><object-id xmlns:xlink="http://www.w3.org/1999/xlink" content-type="arpha" xlink:type="simple">8415CD11-D82D-5C9E-8DBB-E9BBD7980174</object-id><label>Figure 1.</label><caption><p><italic><tp:taxon-name><tp:taxon-name-part taxon-name-part-type="genus" reg="Malayorthomorpha">Malayorthomorpha</tp:taxon-name-part><tp:taxon-name-part taxon-name-part-type="species" reg="siveci">siveci</tp:taxon-name-part></tp:taxon-name></italic> Mršić, 1996, ♂ holotype <bold>A, B</bold> anterior part of body, lateral and dorsal views, respectively <bold>C</bold> anal segment, ventral view <bold>D</bold> sternal process and left anterior leg of body segment 5, suboral view <bold>E–G</bold> right gonopod, mesal, lateral and suboral views, respectively. Photos not to scale (after <xref ref-type="bibr" rid="B20">Mršić 1996</xref>).</p></caption><graphic xmlns:xlink="http://www.w3.org/1999/xlink" xlink:href="zookeys-1118-001_article-89593__-g001.jpg" position="float" orientation="portrait" xlink:type="simple" id="oo_729943.jpg"><uri content-type="original_file" xlink:type="simple">https://binary.pensoft.net/fig/729943</uri></graphic></fig></tp:treatment-sec><ref-list><ref id="B20"><mixed-citation xmlns:xlink="http://www.w3.org/1999/xlink" xlink:type="simple"><person-group><name name-style="western"><surname>Mršić</surname><given-names>N</given-names></name></person-group> (<year>1996</year>) On three new <tp:taxon-name><tp:taxon-name-part taxon-name-part-type="family">Paradoxosomatidae</tp:taxon-name-part></tp:taxon-name> from Malaysia (<tp:taxon-name><tp:taxon-name-part taxon-name-part-type="class">Diplopoda</tp:taxon-name-part></tp:taxon-name><tp:taxon-name><tp:taxon-name-part taxon-name-part-type="order">Polydesmida</tp:taxon-name-part></tp:taxon-name>). <tp:taxon-name><tp:taxon-name-part taxon-name-part-type="phylum">Arthropoda</tp:taxon-name-part></tp:taxon-name> Selecta 5(1/2): 139–144.</mixed-citation></ref><ref id="B29"><mixed-citation xmlns:xlink="http://www.w3.org/1999/xlink" xlink:type="simple"><person-group><name name-style="western"><surname>Shelley</surname><given-names>RM</given-names></name><name name-style="western"><surname>Sierwald</surname><given-names>P</given-names></name><name name-style="western"><surname>Kiser</surname><given-names>SB</given-names></name><name name-style="western"><surname>Golovatch</surname><given-names>SI</given-names></name></person-group> (<year>2000</year>) <source>Nomenclator generum et familiarum Diplopodorum II. A List of the Genus and Family-Group Names in the Class <tp:taxon-name><tp:taxon-name-part taxon-name-part-type="class">Diplopoda</tp:taxon-name-part></tp:taxon-name> from 1958 through 1999.</source><publisher-name>Pensoft</publisher-name>, <publisher-loc>Sofia</publisher-loc>, <size units="page">167 pp</size>.</mixed-citation></ref></ref-list></tp:taxon-treatment>
