# Supplementary material for: ﻿Review of the millipede genus Malayorthomorpha Mršić, 1996 (Diplopoda, Polydesmida, Paradoxosomatidae), with descriptions of two new species from Thailand and a key to its species
Source: Zookeys. 2022 Aug 16;1118:1–19. doi: 10.3897/zookeys.1118.89593 (PMC9848627; doi:10.3897/zookeys.1118.89593)
Supplement: XML Treatment for Malayorthomorpha halabala [file zookeys.1118.89593-treatment3.xml]

<!DOCTYPE tp:taxon-treatment
  PUBLIC "-//TaxonX//DTD Taxonomic Treatment Publishing DTD v0 20100105//EN" "tax-treatment-NSO.dtd">
<tp:taxon-treatment xmlns:tp="http://www.plazi.org/taxpub"><tp:treatment-meta><kwd-group><label>Taxon classification</label><kwd>
                <named-content content-type="kingdom">Animalia</named-content>
              </kwd><kwd>
                <named-content content-type="order">Polydesmida</named-content>
              </kwd><kwd>
                <named-content content-type="family">Paradoxosomatidae</named-content>
              </kwd></kwd-group><mixed-citation publication-type="journal"><person-group><name><surname>Likhitrakarn</surname><given-names>Natdanai</given-names></name><name><surname>Golovatch</surname><given-names>Sergei I.</given-names></name><name><surname>Sittichaya</surname><given-names>Wisut</given-names></name></person-group><article-title>﻿Review of the millipede genus <italic><tp:taxon-name><tp:taxon-name-part taxon-name-part-type="genus" reg="Malayorthomorpha">Malayorthomorpha</tp:taxon-name-part></tp:taxon-name></italic> Mršić, 1996 (<tp:taxon-name><tp:taxon-name-part taxon-name-part-type="class">Diplopoda</tp:taxon-name-part></tp:taxon-name>, <tp:taxon-name><tp:taxon-name-part taxon-name-part-type="order">Polydesmida</tp:taxon-name-part></tp:taxon-name>, <tp:taxon-name><tp:taxon-name-part taxon-name-part-type="family">Paradoxosomatidae</tp:taxon-name-part></tp:taxon-name>), with descriptions of two new species from Thailand and a key to its species</article-title><source>Zookeys</source><day>16</day><month>08</month><year>2022</year><volume>1118</volume><fpage>1</fpage><lpage>19</lpage><pub-id pub-id-type="doi">10.3897/zookeys.1118.89593</pub-id></mixed-citation></tp:treatment-meta><tp:nomenclature><label>﻿</label><tp:taxon-name>
              <object-id xmlns:xlink="http://www.w3.org/1999/xlink" content-type="arpha" xlink:type="simple">13904BA5-24F8-5CCB-A8D4-BE005104B34C</object-id>
              <tp:taxon-name-part taxon-name-part-type="genus" reg="Malayorthomorpha">Malayorthomorpha</tp:taxon-name-part>
              <tp:taxon-name-part taxon-name-part-type="species" reg="halabala">halabala</tp:taxon-name-part>
              <object-id xmlns:xlink="http://www.w3.org/1999/xlink" content-type="zoobank" xlink:type="simple">https://zoobank.org/3FB913EC-E071-4A1A-A306-9657A857AFDB</object-id>
            </tp:taxon-name><tp:taxon-status xmlns:xlink="http://www.w3.org/1999/xlink" xlink:type="simple">sp. nov.</tp:taxon-status><xref ref-type="fig" rid="F2">Figs 2A</xref><xref ref-type="fig" rid="F3">, 3</xref><xref ref-type="fig" rid="F4">, 4</xref><xref ref-type="fig" rid="F5">, 5</xref></tp:nomenclature><tp:treatment-sec sec-type="material" id="SECID0ERYAE"><title>Material examined.</title><p><bold><italic>Holotype</italic></bold>: Thailand – Yala Province • ♂; Betong District, hill in evergreen forest, on forest floor; 1440 m a.s.l.; <named-content xmlns:xlink="http://www.w3.org/1999/xlink" content-type="dwc:verbatimCoordinates" xlink:type="simple"><named-content content-type="geo-json" specific-use="{&#34;type&#34;:&#34;Point&#34;,&#34;coordinates&#34;:[101.433333,5.916667]}" id="NCID0E6YAE" xlink:type="simple">5°55'N, 101°26'E</named-content></named-content>; 22 May 2021; Wisut Sittichaya leg.; <named-content xmlns:xlink="http://www.w3.org/1999/xlink" content-type="dwc:institutional_code" xlink:title="Museum of Zoology, Chulalongkorn University" xlink:href="http://grbio.org/institution/chulalongkorn-university" xlink:type="simple">CUMZ</named-content>. <bold><italic>Paratype</italic></bold>: Thailand – Yala Province • ♀; same District, elfin montane forest (Malaya Phytochorion province); 1430 m a.s.l.; 25 May 2022; Wisut Sittichaya leg.; <named-content xmlns:xlink="http://www.w3.org/1999/xlink" content-type="dwc:institutional_code" xlink:title="Museum of Zoology, Chulalongkorn University" xlink:href="http://grbio.org/institution/chulalongkorn-university" xlink:type="simple">CUMZ</named-content>.</p></tp:treatment-sec><tp:treatment-sec sec-type="diagnosis" id="SECID0ERZAE"><title>Diagnosis.</title><p>This new species seems to be particularly similar to <italic><tp:taxon-name><tp:taxon-name-part taxon-name-part-type="genus" reg="Malayorthomorpha">M.</tp:taxon-name-part><tp:taxon-name-part taxon-name-part-type="species" reg="siveci">siveci</tp:taxon-name-part></tp:taxon-name></italic> Mršić, 1996, with which it shares most of the gonopodal characters. It differs from <italic><tp:taxon-name><tp:taxon-name-part taxon-name-part-type="genus" reg="Malayorthomorpha">M.</tp:taxon-name-part><tp:taxon-name-part taxon-name-part-type="species" reg="siveci">siveci</tp:taxon-name-part></tp:taxon-name></italic> by the wider body, 2.7–3.2 mm (vs smaller, 1.2 mm), the colour pattern which is uniformly red brown with lighter red brown paraterga (Fig. <xref ref-type="fig" rid="F3">3A–F</xref>) (vs a light brown body with the collum and caudal edges of metazonae margined darker brown; Fig. <xref ref-type="fig" rid="F1">1A</xref>), as well as the pleurosternal carinae present until segment 11 (vs until segment 5), the sternal lobe between ♂ coxae 4 with a pair of small cones laterally near base (Fig. <xref ref-type="fig" rid="F3">3E, H, I</xref>) (vs absent, Fig. <xref ref-type="fig" rid="F1">1D</xref>), and the tip of the gonopod with a denticulate margin (Figs <xref ref-type="fig" rid="F4">4A, B</xref>, <xref ref-type="fig" rid="F5">5C, D</xref>) (vs smooth and rounded; Fig. <xref ref-type="fig" rid="F1">1E–G</xref>).</p></tp:treatment-sec><tp:treatment-sec sec-type="description" id="SECID0EJ2AE"><title>Description.</title><p>Length 29.3 (♂) or 36.2 mm (♀), width of midbody pro- and metazonae 2.1 and 2.7 mm (♂) or 2.7 and 3.2 mm (♀), respectively.</p><p>Colouration of live animal rusty red (Fig. <xref ref-type="fig" rid="F2">2A</xref>), edges of paraterga light red brown; antennae dark brownish, legs and venter contrasting light yellow (Fig. <xref ref-type="fig" rid="F2">2A</xref>); colouration in alcohol, after one week of preservation, red brown (Fig. <xref ref-type="fig" rid="F3">3A–F</xref>); edges of paraterga light red brown, head and antennae brown, legs, venter and a few basal antennomeres contrasting light yellow (Fig. <xref ref-type="fig" rid="F3">3A–G</xref>).</p><fig id="F2" position="float" orientation="portrait"><object-id xmlns:xlink="http://www.w3.org/1999/xlink" content-type="doi" xlink:type="simple">10.3897/zookeys.1118.89593.figure2</object-id><object-id xmlns:xlink="http://www.w3.org/1999/xlink" content-type="arpha" xlink:type="simple">D6063B93-F48F-5517-9E9F-07E7DFD8F452</object-id><label>Figure 2.</label><caption><p>Habitat at the type locality of <italic><tp:taxon-name><tp:taxon-name-part taxon-name-part-type="genus" reg="Malayorthomorpha">Malayorthomorpha</tp:taxon-name-part><tp:taxon-name-part taxon-name-part-type="species" reg="halabala">halabala</tp:taxon-name-part></tp:taxon-name></italic> sp. nov., ♀ <bold>A</bold> live colouration <bold>B, C</bold> elfin montane forest floor and collecting the specimens <bold>B, C</bold> pictures taken not to scale.</p></caption><graphic xmlns:xlink="http://www.w3.org/1999/xlink" xlink:href="zookeys-1118-001_article-89593__-g002.jpg" position="float" orientation="portrait" xlink:type="simple" id="oo_729944.jpg"><uri content-type="original_file" xlink:type="simple">https://binary.pensoft.net/fig/729944</uri></graphic></fig><fig id="F3" position="float" orientation="portrait"><object-id xmlns:xlink="http://www.w3.org/1999/xlink" content-type="doi" xlink:type="simple">10.3897/zookeys.1118.89593.figure3</object-id><object-id xmlns:xlink="http://www.w3.org/1999/xlink" content-type="arpha" xlink:type="simple">3DCF53E0-C5B7-50C1-BE8A-5796B82076F0</object-id><label>Figure 3.</label><caption><p><italic><tp:taxon-name><tp:taxon-name-part taxon-name-part-type="genus" reg="Malayorthomorpha">Malayorthomorpha</tp:taxon-name-part><tp:taxon-name-part taxon-name-part-type="species" reg="halabala">halabala</tp:taxon-name-part></tp:taxon-name></italic> sp. nov., ♂ holotype <bold>A, B</bold> anterior part of body, dorsal and lateral views, respectively <bold>C, D</bold> segments 10 and 11, dorsal and lateral views, respectively <bold>E–G</bold> posterior part of body, lateral, dorsal and subventral views, respectively <bold>H, I</bold> sternal cones between coxae 4, subcaudal and sublateral views, respectively.</p></caption><graphic xmlns:xlink="http://www.w3.org/1999/xlink" xlink:href="zookeys-1118-001_article-89593__-g003.jpg" position="float" orientation="portrait" xlink:type="simple" id="oo_729945.jpg"><uri content-type="original_file" xlink:type="simple">https://binary.pensoft.net/fig/729945</uri></graphic></fig><p>Clypeolabral region sparsely setose; epicranial suture distinct. Antennae long, extending caudally past metaterga 5 (♂) or metaterga 3 (♀) when stretched dorsally. In width, segment 3 &lt; 4 = collum &lt; segment 2 = head &lt; segment 5 &lt; 6–17, body gently and gradually tapering thereafter.</p><p>Collum with three transverse rows of setae: 4+4 in anterior, 2+2 in intermediate, and 3+3 in posterior row, all mostly abraded, but still traceable as insertion points; lateral incisions absent; caudal corner of paraterga very broadly rounded, declined ventrad, produced slightly past rear tergal margin (Fig. <xref ref-type="fig" rid="F3">3A, B</xref>).</p><p>Tegument generally smooth and shining, prozonae finely shagreened, metaterga finely leathery and faintly rugulose (Fig. <xref ref-type="fig" rid="F3">3A, C, F</xref>), surface below paraterga leathery and rugose (Fig. <xref ref-type="fig" rid="F3">3B, D, E</xref>). Postcollum metaterga with two transverse rows of setae traceable at least as insertion points when setae broken off: 2+2 in anterior (presulcus) and 3+3 in posterior (post-sulcus) row. Tergal setae simple, slender, ca. 1/3 as long as metaterga. Axial line barely traceable both on pro- and metazonae.</p><p>Paraterga rather well developed (Fig. <xref ref-type="fig" rid="F3">3A, C, F</xref>), lying rather high (at upper 1/3 of body), slightly upturned, but lying below dorsum; anterior edge broadly rounded and narrowly bordered, fused to callus; lateral edge without incisions; caudal corner very narrowly rounded, not produced past rear tergal margin except in rings 2 and 3 (Fig. <xref ref-type="fig" rid="F3">3A, B</xref>); posterior edge nearly straight. Paraterga 2 broad, anterior edge angular and rounded, lateral edge without incisions (Fig. <xref ref-type="fig" rid="F3">3A</xref>).</p><p>Calluses on paraterga rather narrow, delimited by a sulcus fully on dorsal side and in about posterior 2/3 on ventral side; on poreless rings more narrow than on pore-bearing ones in dorsal view (Fig. <xref ref-type="fig" rid="F3">3B, D, E</xref>). Ozopores evident, lateral, lying in an ovoid groove at about 1/3 in front of posterior edge of metaterga.</p><p>Transverse sulcus usually distinct (Fig. <xref ref-type="fig" rid="F3">3A, C, F</xref>), complete on metaterga 5–17, narrow, line-shaped, rather deep, not reaching the bases of paraterga, very faintly ribbed at bottom, incomplete and nearly wanting on segment 18. Stricture between pro- and metazona wide, deep, ribbed at bottom down to base of paraterga starting with segment 5 (Fig. <xref ref-type="fig" rid="F3">3A–E, F</xref>). Pleurosternal carinae complete crests with a sharp caudal tooth on rings 2–4, increasingly reduced and retaining a sharp caudal tooth on rings 5 and 6 thereafter, further retained as a small caudal tooth and increasingly reduced until segment 11, absent from segment 12 on (♂, ♀) (Fig. <xref ref-type="fig" rid="F3">3B, D, E</xref>).</p><p>Epiproct (Fig. <xref ref-type="fig" rid="F3">3E–G</xref>) conical, flattened dorsoventrally, with two evident, but small, rounded, apical papillae; tip subtruncate; pre-apical papillae small, but evident, lying close to tip. Paraprocts regularly convex, each with premarginal sulci medially and two pairs of setigerous knobs at medial margin (Fig. <xref ref-type="fig" rid="F3">3G</xref>). Hypoproct roundly subtrapeziform, setigerous knobs at caudal edge very small and well-separated (Fig. <xref ref-type="fig" rid="F3">3G</xref>).</p><p>Sterna sparsely setose, shining, cross-impressions shallow, without modifications; a single, linguiform, medially rather deeply notched sternal lobe between ♂ coxae 4, with a pair of small cones laterally near base (Fig. <xref ref-type="fig" rid="F3">3E, H, I</xref>). A conspicuous and high ridge present in front of gonopod aperture. Legs long and slender (Fig. <xref ref-type="fig" rid="F3">3B</xref>), midbody ones ca. 1.4–1.6 (♂) or 1.2–1.3 (♀) times as long as body height, without modifications, ♂ tarsal brushes absent.</p><p>Gonopods (Figs <xref ref-type="fig" rid="F4">4A–D</xref>, <xref ref-type="fig" rid="F5">5</xref>) simple; coxa a little curved caudad, densely setose distoventrally. Prefemur as usual, densely setose, about 1/3 as long as femorite + postfemoral part. Femorite rather stout, wider than prefemur or postfemur, slightly expanded distad, suberect, showing a distinct mesal groove/hollow (<bold>g</bold>), with a sulcus demarcating a postfemoral part; seminal groove running entirely mesally along fermorite, solenomere (<bold><abbrev xmlns:xlink="http://www.w3.org/1999/xlink" xlink:title="solenomere, usually a long and flagelliform structure originating at the base of the solenophore" id="ABBRID0EXAAG" xlink:type="simple">sl</abbrev></bold>) flagelliform, almost fully sheathed by solenophore (<bold><abbrev xmlns:xlink="http://www.w3.org/1999/xlink" xlink:title="solenophore" id="ABBRID0E3AAG" xlink:type="simple">sph</abbrev></bold>). Lamina medialis (<bold><abbrev xmlns:xlink="http://www.w3.org/1999/xlink" xlink:title="lamina medialis, a large part located distally on the gonopod, tapered apically and unciform" id="ABBRID0EBBAG" xlink:type="simple">lm</abbrev></bold>) well developed, short and unciform, terminal lobe sheathing the tip of solenomerite. Lamina lateralis (<bold><abbrev xmlns:xlink="http://www.w3.org/1999/xlink" xlink:title="lamina lateralis, a flat lobe in the distal part of the gonopod" id="ABBRID0EGBAG" xlink:type="simple">ll</abbrev></bold>) elevated, prominent, stout, expanded apically, denticulate at caudal edge (Figs <xref ref-type="fig" rid="F3">3A, B</xref>, <xref ref-type="fig" rid="F4">4C, D</xref>).</p><fig id="F4" position="float" orientation="portrait"><object-id xmlns:xlink="http://www.w3.org/1999/xlink" content-type="doi" xlink:type="simple">10.3897/zookeys.1118.89593.figure4</object-id><object-id xmlns:xlink="http://www.w3.org/1999/xlink" content-type="arpha" xlink:type="simple">F123DED8-6746-5AD5-928D-C70A32B97AB6</object-id><label>Figure 4.</label><caption><p><italic><tp:taxon-name><tp:taxon-name-part taxon-name-part-type="genus" reg="Malayorthomorpha">Malayorthomorpha</tp:taxon-name-part><tp:taxon-name-part taxon-name-part-type="species" reg="halabala">halabala</tp:taxon-name-part></tp:taxon-name></italic> sp. nov., ♂ holotype, right gonopod <bold>A–D</bold> lateral, mesal, suboral and subcaudal views, respectively <bold>E</bold> sternal cones between coxae 4, subcaudal view. Abbreviations: <bold><abbrev xmlns:xlink="http://www.w3.org/1999/xlink" xlink:title="lamina lateralis, a flat lobe in the distal part of the gonopod" id="ABBRID0EKCAG" xlink:type="simple">ll</abbrev></bold> lamina lateralis, <bold><abbrev xmlns:xlink="http://www.w3.org/1999/xlink" xlink:title="lamina medialis, a large part located distally on the gonopod, tapered apically and unciform" id="ABBRID0EPCAG" xlink:type="simple">lm</abbrev></bold> lamina medialis, <bold><abbrev xmlns:xlink="http://www.w3.org/1999/xlink" xlink:title="solenomere, usually a long and flagelliform structure originating at the base of the solenophore" id="ABBRID0EUCAG" xlink:type="simple">sl</abbrev></bold> solenomere, <bold><abbrev xmlns:xlink="http://www.w3.org/1999/xlink" xlink:title="solenophore" id="ABBRID0EZCAG" xlink:type="simple">sph</abbrev></bold> = solenophore. Scale bars: 0.5 mm.</p></caption><graphic xmlns:xlink="http://www.w3.org/1999/xlink" xlink:href="zookeys-1118-001_article-89593__-g004.jpg" position="float" orientation="portrait" xlink:type="simple" id="oo_729946.jpg"><uri content-type="original_file" xlink:type="simple">https://binary.pensoft.net/fig/729946</uri></graphic></fig><fig id="F5" position="float" orientation="portrait"><object-id xmlns:xlink="http://www.w3.org/1999/xlink" content-type="doi" xlink:type="simple">10.3897/zookeys.1118.89593.figure5</object-id><object-id xmlns:xlink="http://www.w3.org/1999/xlink" content-type="arpha" xlink:type="simple">DB720920-C6D1-583A-BDE7-C2D815F40C3F</object-id><label>Figure 5.</label><caption><p><italic><tp:taxon-name><tp:taxon-name-part taxon-name-part-type="genus" reg="Malayorthomorpha">Malayorthomorpha</tp:taxon-name-part><tp:taxon-name-part taxon-name-part-type="species" reg="halabala">halabala</tp:taxon-name-part></tp:taxon-name></italic> sp. nov., ♂ holotype, right gonopod <bold>A–D</bold> submesal, oral, subsuperior and sublateral views, respectively. Scale bars: 0.2 mm.</p></caption><graphic xmlns:xlink="http://www.w3.org/1999/xlink" xlink:href="zookeys-1118-001_article-89593__-g005.jpg" position="float" orientation="portrait" xlink:type="simple" id="oo_729947.jpg"><uri content-type="original_file" xlink:type="simple">https://binary.pensoft.net/fig/729947</uri></graphic></fig></tp:treatment-sec><tp:treatment-sec sec-type="etymology" id="SECID0E3DAG"><title>Etymology.</title><p>To emphasize Hala-Bala Wildlife Sanctuary, the type locality. Noun in apposition.</p></tp:treatment-sec><tp:treatment-sec sec-type="remarks" id="SECID0EBEAG"><title>Remarks.</title><p>A comparison of these two species shows only a few differences, but they are sufficient to distinguish both. The type locality of <italic><tp:taxon-name><tp:taxon-name-part taxon-name-part-type="genus" reg="Malayorthomorpha">M.</tp:taxon-name-part><tp:taxon-name-part taxon-name-part-type="species" reg="siveci">siveci</tp:taxon-name-part></tp:taxon-name></italic>, Park Belum, is located quite far away (ca. 50 km) from this new place. In addition, because the elevations between the two localities are greater than 1000 meters above sea-level, it seems improbable that the species is one and the same. Consequently, we conclude that the two are obviously distinct species.</p><p>The specimens were collected in a primary sub-elfin montane forest with no significant disturbance due to human activity, in a high mountainous area of southernmost Thailand (Fig. <xref ref-type="fig" rid="F2">2B, C</xref>). The area is dominated by a single plant species, <italic><tp:taxon-name><tp:taxon-name-part taxon-name-part-type="genus" reg="Dacrydium">Dacrydium</tp:taxon-name-part><tp:taxon-name-part taxon-name-part-type="species" reg="elatum">elatum</tp:taxon-name-part></tp:taxon-name></italic>. The canopy of <italic><tp:taxon-name><tp:taxon-name-part taxon-name-part-type="genus" reg="Dacrydium">Dacrydium</tp:taxon-name-part><tp:taxon-name-part taxon-name-part-type="species" reg="elatum">elatum</tp:taxon-name-part></tp:taxon-name></italic> is low (ca. 10–15 m above ground), flat and continuously covering the area. The understorey is dense and covered with dwarf branches of small hardwood trees and teeming with bryophytes, lichens, orchids and ferns. The forest floor is with abundant orchids, ferns, liverworts, and thick slowly degraded bio-litters. The female specimen was easy to spot on the substrate and observed crawling on the leaf litter surface (Fig. <xref ref-type="fig" rid="F1">1A</xref>).</p></tp:treatment-sec><tp:treatment-sec><!--Section generated to contain objects referenced in tp:taxon-treatment.--><fig id="F1" position="float" orientation="portrait"><object-id xmlns:xlink="http://www.w3.org/1999/xlink" content-type="doi" xlink:type="simple">10.3897/zookeys.1118.89593.figure1</object-id><object-id xmlns:xlink="http://www.w3.org/1999/xlink" content-type="arpha" xlink:type="simple">8415CD11-D82D-5C9E-8DBB-E9BBD7980174</object-id><label>Figure 1.</label><caption><p><italic><tp:taxon-name><tp:taxon-name-part taxon-name-part-type="genus" reg="Malayorthomorpha">Malayorthomorpha</tp:taxon-name-part><tp:taxon-name-part taxon-name-part-type="species" reg="siveci">siveci</tp:taxon-name-part></tp:taxon-name></italic> Mršić, 1996, ♂ holotype <bold>A, B</bold> anterior part of body, lateral and dorsal views, respectively <bold>C</bold> anal segment, ventral view <bold>D</bold> sternal process and left anterior leg of body segment 5, suboral view <bold>E–G</bold> right gonopod, mesal, lateral and suboral views, respectively. Photos not to scale (after <xref ref-type="bibr" rid="B20">Mršić 1996</xref>).</p></caption><graphic xmlns:xlink="http://www.w3.org/1999/xlink" xlink:href="zookeys-1118-001_article-89593__-g001.jpg" position="float" orientation="portrait" xlink:type="simple" id="oo_729943.jpg"><uri content-type="original_file" xlink:type="simple">https://binary.pensoft.net/fig/729943</uri></graphic></fig></tp:treatment-sec><ref-list><ref id="B20"><mixed-citation xmlns:xlink="http://www.w3.org/1999/xlink" xlink:type="simple"><person-group><name name-style="western"><surname>Mršić</surname><given-names>N</given-names></name></person-group> (<year>1996</year>) On three new <tp:taxon-name><tp:taxon-name-part taxon-name-part-type="family">Paradoxosomatidae</tp:taxon-name-part></tp:taxon-name> from Malaysia (<tp:taxon-name><tp:taxon-name-part taxon-name-part-type="class">Diplopoda</tp:taxon-name-part></tp:taxon-name><tp:taxon-name><tp:taxon-name-part taxon-name-part-type="order">Polydesmida</tp:taxon-name-part></tp:taxon-name>). <tp:taxon-name><tp:taxon-name-part taxon-name-part-type="phylum">Arthropoda</tp:taxon-name-part></tp:taxon-name> Selecta 5(1/2): 139–144.</mixed-citation></ref></ref-list></tp:taxon-treatment>
