# Supplementary material for: ﻿Review of the millipede genus Malayorthomorpha Mršić, 1996 (Diplopoda, Polydesmida, Paradoxosomatidae), with descriptions of two new species from Thailand and a key to its species
Source: Zookeys. 2022 Aug 16;1118:1–19. doi: 10.3897/zookeys.1118.89593 (PMC9848627; doi:10.3897/zookeys.1118.89593)
Supplement: XML Treatment for Malayorthomorpha hulutbeeda [file zookeys.1118.89593-treatment4.xml]

<!DOCTYPE tp:taxon-treatment
  PUBLIC "-//TaxonX//DTD Taxonomic Treatment Publishing DTD v0 20100105//EN" "tax-treatment-NSO.dtd">
<tp:taxon-treatment xmlns:tp="http://www.plazi.org/taxpub"><tp:treatment-meta><kwd-group><label>Taxon classification</label><kwd>
                <named-content content-type="kingdom">Animalia</named-content>
              </kwd><kwd>
                <named-content content-type="order">Polydesmida</named-content>
              </kwd><kwd>
                <named-content content-type="family">Paradoxosomatidae</named-content>
              </kwd></kwd-group><mixed-citation publication-type="journal"><person-group><name><surname>Likhitrakarn</surname><given-names>Natdanai</given-names></name><name><surname>Golovatch</surname><given-names>Sergei I.</given-names></name><name><surname>Sittichaya</surname><given-names>Wisut</given-names></name></person-group><article-title>﻿Review of the millipede genus <italic><tp:taxon-name><tp:taxon-name-part taxon-name-part-type="genus" reg="Malayorthomorpha">Malayorthomorpha</tp:taxon-name-part></tp:taxon-name></italic> Mršić, 1996 (<tp:taxon-name><tp:taxon-name-part taxon-name-part-type="class">Diplopoda</tp:taxon-name-part></tp:taxon-name>, <tp:taxon-name><tp:taxon-name-part taxon-name-part-type="order">Polydesmida</tp:taxon-name-part></tp:taxon-name>, <tp:taxon-name><tp:taxon-name-part taxon-name-part-type="family">Paradoxosomatidae</tp:taxon-name-part></tp:taxon-name>), with descriptions of two new species from Thailand and a key to its species</article-title><source>Zookeys</source><day>16</day><month>08</month><year>2022</year><volume>1118</volume><fpage>1</fpage><lpage>19</lpage><pub-id pub-id-type="doi">10.3897/zookeys.1118.89593</pub-id></mixed-citation></tp:treatment-meta><tp:nomenclature><label>﻿</label><tp:taxon-name>
              <object-id xmlns:xlink="http://www.w3.org/1999/xlink" content-type="arpha" xlink:type="simple">4E5486C3-1E6D-5230-A5A3-10AB0C51AEF0</object-id>
              <tp:taxon-name-part taxon-name-part-type="genus" reg="Malayorthomorpha">Malayorthomorpha</tp:taxon-name-part>
              <tp:taxon-name-part taxon-name-part-type="species" reg="hulutbeeda">hulutbeeda</tp:taxon-name-part>
              <object-id xmlns:xlink="http://www.w3.org/1999/xlink" content-type="zoobank" xlink:type="simple">https://zoobank.org/49D76123-EB7C-4682-BD8F-48881036EDDC</object-id>
            </tp:taxon-name><tp:taxon-status xmlns:xlink="http://www.w3.org/1999/xlink" xlink:type="simple">sp. nov.</tp:taxon-status><xref ref-type="fig" rid="F6">Figs 6</xref><xref ref-type="fig" rid="F7">, 7</xref><xref ref-type="fig" rid="F8">, 8</xref></tp:nomenclature><tp:treatment-sec sec-type="material" id="SECID0EHHAG"><title>Material examined.</title><p><bold><italic>Holotype</italic></bold>: Thailand – Yala Province • ♂; Betong District, elfin montane forest (Malaya Phytochorion province); 1430 m a.s.l.; 25 May 2022; Wisut Sittichaya leg.; <named-content xmlns:xlink="http://www.w3.org/1999/xlink" content-type="dwc:institutional_code" xlink:title="Museum of Zoology, Chulalongkorn University" xlink:href="http://grbio.org/institution/chulalongkorn-university" xlink:type="simple">CUMZ</named-content>.</p></tp:treatment-sec><tp:treatment-sec sec-type="diagnosis" id="SECID0EXHAG"><title>Diagnosis.</title><p>This new species is distinguished from its two congeners in sternal process between male coxae 4 linguiform with a rounded tip, and lamina lateralis of gonopodal solenophore triangular, apically bifid and protruded laterally.</p></tp:treatment-sec><tp:treatment-sec sec-type="description" id="SECID0E3HAG"><title>Description.</title><p>Length of holotype 31.5 mm, width of midbody pro- and metazonae 2.7 and 3.0 mm, respectively.</p><p>Colouration of alcohol material after one week of preservation dark red brown (Fig. <xref ref-type="fig" rid="F6">6A–F</xref>); paraterga paler, head and antennae light brown to brown (Fig. <xref ref-type="fig" rid="F6">6A, B</xref>), legs and venter contrasting light yellow to brown (Fig. <xref ref-type="fig" rid="F6">6</xref>), antennae and legs increasingly darker brown distally (Fig. <xref ref-type="fig" rid="F6">6B, E, G</xref>).</p><fig id="F6" position="float" orientation="portrait"><object-id xmlns:xlink="http://www.w3.org/1999/xlink" content-type="doi" xlink:type="simple">10.3897/zookeys.1118.89593.figure6</object-id><object-id xmlns:xlink="http://www.w3.org/1999/xlink" content-type="arpha" xlink:type="simple">F17293C8-B302-51F0-90A6-D7077D2DDB25</object-id><label>Figure 6.</label><caption><p><italic><tp:taxon-name><tp:taxon-name-part taxon-name-part-type="genus" reg="Malayorthomorpha">Malayorthomorpha</tp:taxon-name-part><tp:taxon-name-part taxon-name-part-type="species" reg="hulutbeeda">hulutbeeda</tp:taxon-name-part></tp:taxon-name></italic> sp. nov., ♂ holotype <bold>A, B</bold> anterior part of body, dorsal and lateral views, respectively <bold>C, D</bold> segments 10 and 11, dorsal and lateral views, respectively <bold>E–G</bold> posterior part of body, lateral, dorsal and subventral views, respectively <bold>H, I</bold> sternal cones between coxae 4, subcaudal and sublateral views, respectively</p></caption><graphic xmlns:xlink="http://www.w3.org/1999/xlink" xlink:href="zookeys-1118-001_article-89593__-g006.jpg" position="float" orientation="portrait" xlink:type="simple" id="oo_729948.jpg"><uri content-type="original_file" xlink:type="simple">https://binary.pensoft.net/fig/729948</uri></graphic></fig><p>All characters as in <italic><tp:taxon-name><tp:taxon-name-part taxon-name-part-type="genus" reg="Malayorthomorpha">M.</tp:taxon-name-part><tp:taxon-name-part taxon-name-part-type="species" reg="halabala">halabala</tp:taxon-name-part></tp:taxon-name></italic> sp. nov., except as follows.</p><p>Antennae rather long, extending caudally past metaterga 4 when stretched dorsally. Collum with three transverse rows of setae: 4+4 in anterior, 2+2 in intermediate, and 3+3 in posterior row; with a small lateral setigerous incision near midway (Fig. <xref ref-type="fig" rid="F6">6A, B</xref>).</p><p>Paraterga 2 broad, anterior edge angular and rounded, lateral edge with a small notch at about 1/4 in front of caudal corner (Fig. <xref ref-type="fig" rid="F6">6A</xref>). Calluses on paraterga rather narrow, delimited by a sulcus fully on dorsal side and in posterior half on ventral side; on poreless rings narrower than on pore-bearing ones in dorsal view (Fig. <xref ref-type="fig" rid="F6">6B, D, E</xref>).</p><p>Transverse sulcus distinct (Fig. <xref ref-type="fig" rid="F6">6A, C, F</xref>), complete on metaterga 5–17, narrow, line-shaped, rather deep, not reaching the bases of paraterga, smooth at bottom, incomplete and nearly wanting on ring 18. Stricture between pro- and metazona wide, deep, beaded at bottom down to base of paraterga starting with segment 5 (Fig. <xref ref-type="fig" rid="F6">6A–F</xref>). Pleurosternal carinae complete crests with a sharp caudal tooth on rings 2–4, increasingly reduced and retaining a sharp caudal tooth on rings 5 and 6 thereafter, retaining a small caudal tooth on ring 7, missing further on (Fig. <xref ref-type="fig" rid="F6">6B, D, E</xref>).</p><p>Hypoproct roundly subtriangular, setigerous knobs at caudal edge very small and well-separated (Fig. <xref ref-type="fig" rid="F6">6G</xref>).</p><p>Sterna moderately setose, shining, cross-impressions shallow, without modifications; an entire, large, linguiform, sternal lobe between ♂ coxae 4, with a pair of small denticles laterally near base (Figs <xref ref-type="fig" rid="F6">6H, I</xref>, <xref ref-type="fig" rid="F7">7E</xref>). An inconspicuous and low ridge present in front of gonopod aperture. Legs long and slender, midbody ones ca. 1.6–1.9 times as long as body height, without modifications, ♂ tarsal brushes absent.</p><p>Gonopods (Figs <xref ref-type="fig" rid="F7">7A–D</xref>, <xref ref-type="fig" rid="F8">8</xref>) rather simple; coxa almost straight caudad, densely setose distoventrally. Prefemur as usual, densely setose, about 1/3 as long as femorite + postfemoral part. Femorite stout, suberect, showing a distinct mesal groove/hollow (<bold>g</bold>), with a sulcus demarcating a postfemoral part; seminal groove running entirely mesally along fermorite, solenomere (<bold><abbrev xmlns:xlink="http://www.w3.org/1999/xlink" xlink:title="solenomere, usually a long and flagelliform structure originating at the base of the solenophore" id="ABBRID0E2LAG" xlink:type="simple">sl</abbrev></bold>) flagelliform, almost fully sheathed by solenophore (<bold><abbrev xmlns:xlink="http://www.w3.org/1999/xlink" xlink:title="solenophore" id="ABBRID0EAMAG" xlink:type="simple">sph</abbrev></bold>). Lamina medialis (<bold><abbrev xmlns:xlink="http://www.w3.org/1999/xlink" xlink:title="lamina medialis, a large part located distally on the gonopod, tapered apically and unciform" id="ABBRID0EFMAG" xlink:type="simple">lm</abbrev></bold>) well developed, thick and large, unciform, terminal lobe sheathing the tip of solenomere. Lamina lateralis (<bold><abbrev xmlns:xlink="http://www.w3.org/1999/xlink" xlink:title="lamina lateralis, a flat lobe in the distal part of the gonopod" id="ABBRID0EKMAG" xlink:type="simple">ll</abbrev></bold>) triangular in shape, protruding laterally, tapered apically, bifid at tip (Figs <xref ref-type="fig" rid="F7">7C, D</xref>, <xref ref-type="fig" rid="F8">8A</xref>, <xref ref-type="fig" rid="F8">8C–D</xref>).</p><fig id="F7" position="float" orientation="portrait"><object-id xmlns:xlink="http://www.w3.org/1999/xlink" content-type="doi" xlink:type="simple">10.3897/zookeys.1118.89593.figure7</object-id><object-id xmlns:xlink="http://www.w3.org/1999/xlink" content-type="arpha" xlink:type="simple">A4EA1418-61EC-5240-942D-AF898B0D97DE</object-id><label>Figure 7.</label><caption><p><italic><tp:taxon-name><tp:taxon-name-part taxon-name-part-type="genus" reg="Malayorthomorpha">Malayorthomorpha</tp:taxon-name-part><tp:taxon-name-part taxon-name-part-type="species" reg="hulutbeeda">hulutbeeda</tp:taxon-name-part></tp:taxon-name></italic> sp. nov., ♂ holotype, right gonopod <bold>A–D</bold> lateral, mesal, oral and caudal views, respectively <bold>E</bold> sternal cones between coxae 4, subcaudal view. Abbreviations: <bold><abbrev xmlns:xlink="http://www.w3.org/1999/xlink" xlink:title="lamina lateralis, a flat lobe in the distal part of the gonopod" id="ABBRID0ESNAG" xlink:type="simple">ll</abbrev></bold> lamina lateralis, <bold><abbrev xmlns:xlink="http://www.w3.org/1999/xlink" xlink:title="lamina medialis, a large part located distally on the gonopod, tapered apically and unciform" id="ABBRID0EXNAG" xlink:type="simple">lm</abbrev></bold> lamina medialis, <bold><abbrev xmlns:xlink="http://www.w3.org/1999/xlink" xlink:title="solenomere, usually a long and flagelliform structure originating at the base of the solenophore" id="ABBRID0E3NAG" xlink:type="simple">sl</abbrev></bold> solenomere, <bold><abbrev xmlns:xlink="http://www.w3.org/1999/xlink" xlink:title="solenophore" id="ABBRID0EBOAG" xlink:type="simple">sph</abbrev></bold> solenophore. Scale bars: 0.2 mm.</p></caption><graphic xmlns:xlink="http://www.w3.org/1999/xlink" xlink:href="zookeys-1118-001_article-89593__-g007.jpg" position="float" orientation="portrait" xlink:type="simple" id="oo_729949.jpg"><uri content-type="original_file" xlink:type="simple">https://binary.pensoft.net/fig/729949</uri></graphic></fig><fig id="F8" position="float" orientation="portrait"><object-id xmlns:xlink="http://www.w3.org/1999/xlink" content-type="doi" xlink:type="simple">10.3897/zookeys.1118.89593.figure8</object-id><object-id xmlns:xlink="http://www.w3.org/1999/xlink" content-type="arpha" xlink:type="simple">B20EA90C-F9D6-57EF-8F40-9F513593F4BD</object-id><label>Figure 8.</label><caption><p><italic><tp:taxon-name><tp:taxon-name-part taxon-name-part-type="genus" reg="Malayorthomorpha">Malayorthomorpha</tp:taxon-name-part><tp:taxon-name-part taxon-name-part-type="species" reg="hulutbeeda">hulutbeeda</tp:taxon-name-part></tp:taxon-name></italic> sp. nov., ♂ holotype, right gonopod <bold>A, B</bold> mesal and lateral views, respectively <bold>C–F</bold> submesal, subsuperior, oral and subcaudal views, respectively. Scale bars: 0.2 mm</p></caption><graphic xmlns:xlink="http://www.w3.org/1999/xlink" xlink:href="zookeys-1118-001_article-89593__-g008.jpg" position="float" orientation="portrait" xlink:type="simple" id="oo_729950.jpg"><uri content-type="original_file" xlink:type="simple">https://binary.pensoft.net/fig/729950</uri></graphic></fig></tp:treatment-sec><tp:treatment-sec sec-type="etymology" id="SECID0EGPAG"><title>Etymology.</title><p>To emphasize “<italic><tp:taxon-name><tp:taxon-name-part taxon-name-part-type="genus" reg="Malayorthomorpha"/><tp:taxon-name-part taxon-name-part-type="species" reg="hulutbeeda">hulutbeeda</tp:taxon-name-part></tp:taxon-name></italic>” which means “flat-back millipede” in Malay dialect, a noun in apposition. A Malay dialect language is mainly used in three provinces of southern Thailand where the holotype was obtained.</p></tp:treatment-sec><tp:treatment-sec sec-type="remarks" id="SECID0EWPAG"><title>Remark.</title><p>This species was found living together with <italic><tp:taxon-name><tp:taxon-name-part taxon-name-part-type="genus" reg="Malayorthomorpha">M.</tp:taxon-name-part><tp:taxon-name-part taxon-name-part-type="species" reg="halabala">halabala</tp:taxon-name-part></tp:taxon-name></italic> sp. nov. Moreover, according to our observations, they may even occur syntopically, sharing the same habitat: leaf litter surface, branches of trees and tree trunks.</p></tp:treatment-sec></tp:taxon-treatment>
